# Supplementary material for: Morphology-Dependent Behavior of PVDF/ZnO Composites: Their Fabrication and Application in Pressure Sensors
Source: Sensors (Basel). 2025 May 7;25(9):2936. doi: 10.3390/s25092936 (PMC12074104; doi:10.3390/s25092936)
Supplement: Supplementary file 1 [file sensors-25-02936-s001.zip]

Archive with 1 entries (1 files):
- sensors-3606992-supplementary.pdf
